# Supplementary material for: Transcriptome and Differentially Expressed Gene Profiles in Mycelium, Primordium and Fruiting Body Development in Stropharia rugosoannulata
Source: Genes (Basel). 2022 Jun 17;13(6):1080. doi: 10.3390/genes13061080 (PMC9222559; doi:10.3390/genes13061080)
Supplement: Supplementary file 1 [file genes-13-01080-s001.zip]

Archive with 1 entries (1 files):
- genes-1740782-Supplementary.pdf
